# Supplementary material for: Changes in Parent and Child Skin Carotenoids, Weight, and Dietary Behaviors over Parental Weight Management
Source: Nutrients. 2021 Jun 29;13(7):2227. doi: 10.3390/nu13072227 (PMC8308330; doi:10.3390/nu13072227)
Supplement: Supplementary file 1 [file nutrients-13-02227-s001.zip]

Archive with 1 entries (1 files):
- nutrients-1278729-supplementary.pdf
